# Supplementary material for: Reliability and validity of the German version of the Myositis Activities Profile (MAP) in patients with inflammatory myopathy
Source: PLoS One. 2019 Jun 3;14(6):e0217173. doi: 10.1371/journal.pone.0217173 (PMC6546213; doi:10.1371/journal.pone.0217173)
Supplement: S1 Dataset — (XLSX) [file pone.0217173.s002.xlsx]

## Sheet: Sheet1
age group	Gender (1: female, 2: male)	BMI	M1_MAP_Movement	M1_MAP_Moving around	M1_MAP_Personal care	M1_MAP_Household	M1_MAP_Social	M1_MAP_Avoid overexertion	M1_MAP_Work/school	M1_MAP_Recreational	M1_MAP_Total
51-60	1	22.6757	1	1	1	1	1	2	1	2	10
51-60	1	24.6094	1	1	1	1	1	1	1	1	8
61-70	1	18.6709	1	1	1	1	1	1	1	1	8
61-70	1	22.0932	1	1	1	1	2	3	2	2	13
61-70	1	19.7232	1	1	1	1	1	5	1	1	12
71-85	2	24.9337	3	2	1	1	1	3	1	1	13
51-60	1	24.4473	1	1	1	1.5	1	4	2	3	14.5
61-70	1	23.634	1	1	1	1.5	1	2	1	1	9.5
20-30	1	20.8209	2	1	1	1	1	2	1	1	10
61-70	1	21.4536	1	1	1	1.5	1	2	2	1	10.5
61-70	1	27.6361	2	3	3	3	1	3	3	3	21
51-60	2	24.2587	1	1	1	1	1	1	1	1	8
51-60	1	20.7612	2	2	1	3	2	3	3	3	19
61-70	1	20.0796	1	1	1	1	2	1	1	1	9
61-70	1	20.1951	1	2	1	1	1	3	2	1	12
51-60	1	23.4236	1	1	1	1	1	2	1	1	9
51-60	1	16.494	1	1	1	1	1	1	3	1	10
51-60	2	23.1834	2	1	1	2	1	2	2	4	15
61-70	2	25.4694	2	1	1	2	1	1	2	1	11
41-50	2	38.9272	1	1	1	1	1	1	1	1	8
61-70	2	25.9516	3	4.5	5	2.5	5	3	5	5	33
51-60	1	26.8923	1	1	1	1	1	1	1	1	8
41-50	1	20.3383	1	1	1	1	1	2	1	1	9
61-70	1	24.0882	1	1	1	1	1	2	1	1	9
31-40	1	19.9792	1	1	1	1	1	1	1	1	8
41-50	1	20.9572	1	1	1	1	1	1	1	1	8
61-70	1	18.424	2	1.5	2	2	2	2	2	2	15.5
61-70	2	24.858	1	1	2	1	2	3	1	1	12
51-60	1	18.6851	1	1	1	1	1	1	1	1	8
51-60	1	20.1956	1	1	1	1	1	1	1	1	8
61-70	1	999	2	1	1	2	1	2	2	2	13
41-50	2	25.3515	1	1	1	1	1	3	3	4	15
51-60	2	23.8884	1	1	1	1	1	1	1	1	8
71-85	1	27.4348	2	2.5	1	1	1	3	2	2	14.5
51-60	2	24.5693	1	1	1	1	1	2	1	1	9
20-30	1	19.8352	1	1	1	1	1	1	1	1	8
61-70	1	20.8325	1	1.5	1	1	1	1	1	1	8.5
71-85	1	19.3337	2	1	2	2	1	1	2	1	12
51-60	1	26.4381	1	1	1	1	2	2	1	1	10
51-60	1	21.3669	1	1	1	1	1	1	1	1	8
71-85	2	25.5593	1	1	1	1	2	2	2	1	11
51-60	1	22.9481	1	1	1	1	1	1	1	1	8
71-85	1	25.1532	1	1	1	1	1	1	1	1	8
71-85	2	22.6757	1	1	1	1	1	1	1	1	8
20-30	1	23.1405	2	1	1	1	1	1	1	1	9
31-40	2	19.0773	1	1	1	1	1	4	2	2	13
20-30	1	20.1956	1	1	1	1	1	1	1	1	8
51-60	1	20.3223	1	1	1	1	1	1	1	1	8
51-60	1	18.6851	1	1	1	1	1	1	1	1	8
51-60	2	32.7186	1	1	1	1	1	1	1	1	8
