# Supplementary material for: Reliability and validity of the German version of the Myositis Activities Profile (MAP) in patients with inflammatory myopathy
Source: PLoS One. 2019 Jun 3;14(6):e0217173. doi: 10.1371/journal.pone.0217173 (PMC6546213; doi:10.1371/journal.pone.0217173)
Supplement: S2 Dataset — (XLSX) [file pone.0217173.s003.xlsx]

## Sheet: Sheet1
tester	M1_MMT8_S_ABD	M1_MMT8_E_FLEX	M1_MMT8_W_EXT	M1_MMT8_K_Ext	M1_MMT8_A_EXT	M1_MMT8_N_FLEX	M1_MMT8_H_ABD	M1_MMT8_H_EXT	M1_QMT_S_ABD_test1	M1_QMT_S_ABD_test2	M1_QMT_E_FLEX_test1	M1_QMT_E_FLEX_test2	M1_QMT_A_EXT_test1	M1_QMT_A_EXT_test2	M1_QMT_H_ABD_test1	M1_QMT_H_ABD_test2	M1_QMT_H_EXT_test1	M1_QMT_H_EXT_test2	M1_QMT_K_EXT_test1	M1_QMT_K_EXT_test2	M1_QMT_W_EXT_test1	M1_QMT_W_EXT_test2	M1_QMT_N_FLEXfles_test1	M1_QMT_N_FLEXfles_test2	M1_FI2_S_FLEX_repetition	M1_FI2_S_ABD_repetition	M1_FI2_N_FLEX_repetition	M1_FI2_H_FLEX_repetition	M1_FI2_Steptest_repetition	M1_FI2_Fersenheben_repetition	M1_FI2_Zehenheben_repetition	T2_Gesundheitszustand (1: verändert / 0: unverändert)	Diagnosis	age group	Gender (1: female, 2: male)	BMI	time since diagnosis	disease stage (1:acute, 2:subacitet,3: chronic)	M1_MAP_Movement	M1_MAP_Moving around	M1_MAP_Personal care	M1_MAP_Household	M1_MAP_Social	M1_MAP_Avoid overexertion	M1_MAP_Work/school	M1_MAP_Recreational	M1_MAP_Total	M2_MAP_Movement	M2_MAP_Moving around
1	8	999	999	10	10	8	10	10	999	999	999	999	999	999	999	999	999	999	999	999	999	999	999	999	60	60	35	57	60	120	45	0	assoziierte IM (SSc)	51-60	1	26.0262	6	2	1	1	1	1	1	2	1	3	11	2	1
2	9	10	8	8	10	10	8	6	93	118	42	36	117	119	75	69	35	61	76	115	54	38	30	34	22	26	9	9	0	17	7	1	DM	51-60	1	35.5469	18	3	3	4	2	2	1	2	2	2	18	3	3.5
2	9	10	9	10	10	9	8	7	90	95	111	101	67	80	85	101	44	91	148.6	141.9	25	28	64	65	38	60	24	16	10	49	106	0	DM	61-70	1	32	66	3	2	1.5	1	1.5	1	1	1	1	9	999	999
1	10	10	10	10	9	9	9	9	118	122	93	131	133	145	170	164	87	75	193	205	52	46	41	50	41	60	20	15	38	118	61	0	PM	61-70	1	32.3265	36	3	2	1.5	1	3.5	1	2	2	3	16	2	1
1	9	8	8	10	10	6	8	8	120	103	95	115	80	51	67	67	79	90	250	215	34	44	43	43	12	10	9	7	3	25	14	0	DM	61-70	1	29.7619	6	2	1	3	3	2	1	3	2	3	18	2	3
2	9	10	10	9	8	7	7	6	58.2	97.8	131.2	129.4	98.3	129	90	114	109	110	294	207.3	41.3	36.9	59.1	66.7	28	60	32	23	4	28	0	999	assoziierte IM (statin)	71-85	2	25.5036	1	1	1	2.5	1	2	1	4	1	1	12	999	999
2	9	10	10	10	10	9	9	9	117	140	132	143	207	217	119	102	160	133	233	266	74	95	68	69	19	30	12	12	40	49	37	0	DM	51-60	1	25.3906	12	3	3	3.5	2	4	4	5	5	5	30	3	2
1	8	8	9	10	10	7	8	7	79	87	75	67	85	96	78	87	72	94	136	106	59	40	30	17	10	17	11	0	14	43	21	0	PM	61-70	1	26.6097	0.25	1	4	4.5	2	4	1	4	4	5	28	4	2.5
1	9	10	10	10	10	10	10	10	165.5	123	175	135	116	129	143	161	121	117	270	288	88	75	34	54	27	50	16	22	60	45	62	0	DM	20-30	1	26.9274	12	3	1	1	1	1	3	4	2	2	15	1	1
1	10	10	10	10	10	10	9	9	108	109	149	132	53	55	92	89	84	76	149	155	44	58	44	32	50	60	22	35	60	105	48	0	assoziierte IM (SSc)	61-70	1	21.5139	12	2	3	2.5	1	2	2	4	2	1	17	1	1.5
1	10	10	10	10	8	9	10	8	93	117	206	220	138	128	108	151	63	71	159	244	29	31	43	27	22	18	31	13	13	32	18	0	assoziierte IM (Antisynthese Syndrom)	61-70	1	27.3437	18	2	3	1.5	3	2.5	1	3	3	1	18	3	2
1	9	9	10	9	10	6	7	7	107	117	145	109	149	147	94	118	126	109	151	125	62	53	40	36	22	7	14	9	13	38	18	1	PM	51-60	2	24.9135	48	3	2	3	2	4	2	2	3	3	21	2	4
2	6	10	10	10	10	7	9	7	79.1	60.9	103.2	119.6	95.2	115.6	77.4	76.5	145	156.6	109.4	125.4	69.8	50.7	52.5	48.4	3	2	2	5	999	999	999	0	DM	51-60	1	33.834	72	3	3	4	2	2.5	4	4	4	4	26.5	4	4.5
1	9	9	10	9	10	7	8	7	67.6	67.1	84	83.6	108.1	100.5	78.3	78.7	154.8	165	134.8	140.1	47.8	69.4	40.9	33.8	34	60	999	25	0	105	51	0	DM	61-70	1	22.5466	60	3	3	4.5	3	3	2	3	4	5	27	3	3.5
2	6	9	8	7	10	6	6	6	49.3	56.9	88.5	90.3	89.4	91.2	98.7	91.2	179	182	210	192.2	41.8	60.9	54.2	55.6	14	44	26	34	60	120	79	0	assoziierte IM (mitrochondriale Zytopathie)	61-70	1	21.2585	36	3	3	1	1	2	1	3	2	3	16	2	2
1	6	6	9	8	7	6	6	6	26.2	28.4	52.5	52.5	79.6	116.1	59.6	79.1	51.1	51.1	126.8	114.3	23.2	20	20	19.1	0	0	6	7	0	44	26	0	DM	41-50	1	20.0777	120	2	5	4.5	4	5	4	4	4	4	34.5	4	4.5
1	10	10	10	9	9	7	9	9	93.4	89.4	91.2	100.9	113.9	91.6	165.9	148.6	81.4	119.6	156.6	137.4	28	22.6	24.9	25.3	37	60	21	60	60	120	93	0		51-60	1	20.3244	0	1	2	1	1	2.5	3	2	2	2	15.5	3	1.5
2	9	10	10	10	10	10	9	8	94.3	94.1	146.3	149.4	164.1	213.5	173.9	111.6	168.6	193.9	271.4	278.5	45.8	51.6	82.7	76.5	60	60	20	33	60	36	33	0	assoziierte IM (Sjörgen`s Syndrom)	51-60	1	30.4438	60	3	1	1	1	1	1	3	1	1	10	1	1
2	8	10	9	10	10	7	8	7	49.2	40.4	92.9	100.9	84.9	99.2	101.8	118.7	122.7	126.8	139.7	157	29.3	28	28.9	31.1	52	60	0	29	12	37	18	999	PM	61-70	1	23.3355	36	3	3	5	1	2	1	2	2	2	18	999	999
2	10	10	9	10	10	10	10	10	179.7	156.6	156.6	133.9	210	197.9	175.2	163.4	216.2	218	234.9	205.1	65.4	66.2	112.1	99.2	60	60	60	60	60	120	120	0	PM	41-50	2	21.2953	54	3	1	1	1	1	1	1	1	1	8	1	1
1	10	10	10	10	10	7	10	8	109	119	157.9	182	138.8	157	136.1	132.1	81.8	115.2	256	278	80.9	109.8	60.9	60	60	60	11	25	28	76	48	0	DM	61-70	2	23.7654	24	2	1	1.5	1	1	1	1	1	1	8.5	1	1
2	10	10	6	8	10	9	6	6	82.7	93.4	76.5	113.4	127.6	118.7	88.9	71.1	74.7	87.2	203.3	226.4	25.3	20.4	22.2	34.2	7	11	5	5	4	14	4	0	assoziierte IM (Sjörgen`s Syndrom)	51-60	1	34.5271	24	3	2	2.5	1	4	3	5	4	5	26.5	2	1
1	9	9	10	10	10	8	9	9	89.4	55.1	118.7	107.6	150.8	161.5	136	111.2	160.6	135.7	209.1	180.1	48.4	57.8	49.3	48.9	60	60	19	24	60	91	41	0	DM	41-50	1	20.3856	12	2	999	999	999	999	999	999	999	999	999	999	999
1	6	7	6	7	7	3	6	4	40.9	42.2	74.7	60	69.8	88	64	67.1	87.6	94.3	129.4	137.4	48	58.7	12	8	0	0	0	0	1	4	5	0	PM	61-70	1	27.6097	0.5	1	2	4.5	3	3	2	2	3	4	23.5	4	6.5
1	7	8	7	8	9	9	8	7	79.6	80.5	72.9	80	89.8	92.9	177.5	192.6	155.2	137.9	186.4	168.1	71.6	60.5	52	62	10	17	10	5	16	19	13	1	assoziierte IM (SSc)	31-40	1	21.7993	30	1	3	1	4	5.5	1	1	5	3	23.5	4	1.5
1	6	8	8	9	9	6	9	8	60	61.8	39.5	35.5	62.2	77.8	101.4	80	62.2	65.8	80	77.4	17.7	20	19	18.2	0	20	0	15	12	82	47	0	assoziierte IM (RA)	31-40	1	21.7865	2.5	1	6	6	5	6	6	6	6	6	47	5	5.5
1	10	10	10	10	10	10	10	8	120	140.5	191.3	175.7	149	146.3	125	136.5	135	119.6	157.5	147.2	47.6	71.6	57.8	61.3	57	59	9	0	4	15	28	0	PM	61-70	1	21.6311	0.25	1	1	3	1	1	1	1	1	1	10	1	2
2	10	10	10	9	10	10	9	7	234	172.1	244.7	237.5	236.6	220.2	111.6	80.9	151.2	192.6	300.2	307.4	68.9	57.3	81.4	100.1	60	60	32	37	60	120	120	0	DM	61-70	2	25.6173	3	3	1	2	1	2	2	2	1	3	14	1	1
2	8	10	10	9	10	7	7	8	67.6	63.6	129	102.3	99.6	174.4	133.2	147.7	135.7	152.6	152.6	165.5	29.8	30.2	42.2	28.9	12	19	9	13	3	15	42	0	PM	51-60	1	28.5156	4	3	4	4	3	4	1	3	3	3	25	3	3
2	8	10	9	10	10	7	9	7	55.2	55	90.2	87.2	135.2	182.2	114.4	114.7	155.8	169.5	208.4	209.2	26.4	33.8	46.7	52.5	8	28	11	9	9	63	26	0	DM	51-60	1	23.1206	2	3	4	4	4	4	4	3	4	5	32	4	3.5
2	8	10	10	9	10	6	8	6	69.4	72.9	116.1	113.4	137.9	162.8	91.2	109	130.8	145.4	185.5	201.2	25.4	24.9	31.2	35.8	23	29	31	3	15	53	68	0	DM	61-70	1	27.6601	1.25	3	3	2	1	3	3	2	3	5	22	2	1
1	10	10	10	10	10	10	9	8	128.1	165	150.3	150.3	154.8	127.6	203.7	133	233.1	194	307.4	266.5	108.1	105.8	57.3	54.7	27	28	26	12	5	55	39	0	PM	41-50	2	26.3958	0.25	1	1	1	1	1	1	1	1	1	8	1	1.5
2	8	10	7	9	9	6	6	6	56.5	58.2	161.5	160.6	176.6	197.9	126.4	124.2	174.6	192.6	353.7	355.4	56	60.5	49.3	49.1	19	25	3	28	33	47	65	1	PM	51-60	2	22.8175	0.25	1	3	4	2	3.5	1	3	3	4	23.5	2	3.5
2	8	10	9	10	10	9	6	6	53.2	60.4	129.2	146.8	88.5	112.1	80.8	72.9	167.7	148.1	200.6	211.7	44.4	45.8	55.1	59.1	17	14	25	7	8	48	9	1	DM	71-85	1	28.257	18	3	2	2	1	1.5	1	1	1	1	10.5	3	2.5
2	9	10	10	10	10	7	6	3	103.6	114.3	194.8	207.7	191.7	222.7	94.7	129	163.2	145	486.4	432.6	107.6	99.4	88.9	93.4	30	9	8	5	12	40	26	0	PM	51-60	2	41.7655	240	3	3	4.5	1	1	1	3	2	1	16.5	2	3.5
2	8	10	10	10	10	8	7	7	64.9	62	77.2	92.9	109.8	111.6	91.4	125.4	148.6	169	197.2	227.8	31.5	34.2	48.4	43.6	10	16	13	17	37	38	0	999	DM	20-30	1	21.3669	6	3	3	3.5	3	3.5	3	2	3	3	24	999	999
2	8	10	10	9	10	8	4	6	52.9	51.6	141	143.7	132.1	198.4	70.7	79.6	66.7	115.6	260.2	228.6	18.6	12.4	79.1	75.6	4	5	2	0	0	13	15	0	PM	61-70	1	39.4111	132	3	4	4	4	4	1	6	4	3	30	4	5.5
1	10	10	10	10	10	10	10	9	133.9	154.3	154.8	149.9	100.9	122.3	201.9	159.7	154.8	182.8	254	235.8	78.3	75.1	103.2	55.6	59	60	36	25	38	74	41	0	DM	71-85	1	22.4813	108	3	1	1.5	1	1.5	1	1	1	3	11	1	1.5
2	9	10	8	10	10	9	10	10	91.6	75.6	140.1	136.1	157	160.6	173	160.1	176.6	179.7	248.7	227.3	57.3	52.5	51.1	54.2	60	60	16	22	60	120	38	0	DM	51-60	1	20.7476	18	3	1	1	1	1	1	2	1	1	9	1	1
2	8	10	10	10	10	10	9	8	103.2	103.6	155.7	181	226.4	217.5	91.2	100.5	145	156.6	195.3	204.6	53.3	36.4	83.2	88	999	999	999	999	999	999	999	0	PM	51-60	1	33.8741	5	chron	3	2	1	2	1	3	3	2	17	2	2
2	9	10	10	9	10	10	9	7	103.6	96.9	142.8	146.8	114.7	133.4	92.5	92.9	147.2	999	237.1	246.9	54.2	68.2	80.9	75.1	999	999	999	999	999	999	999	0	PM	71-85	2	26.0146	36	3	4	4.5	3	3.5	3	3	3	3	27	2	3.5
2	9	10	8	10	10	10	9	9	68.5	66.2	93.8	99.6	93.4	99.2	78.7	90.7	100.1	89.4	145.4	133.4	25.3	21.3	44.4	38.7	16	11	10	11	9	39	37	0	DM	51-60	1	21.1553	36	3	4	3	3	3	3	1	2	2	21	4	3.5
1	6	6	10	7	10	6	3	1	37	37	29.8	34.2	97.8	95.6	40	39.1	64	57.8	86.3	99.2	40	37.3	24	26.2	999	999	999	999	999	999	999	0	assoziierte IM (RA)	71-85	1	31.4453	3	2	6	7	6	7	5	4	6	7	48	5	7
2	6	9	10	10	10	10	5	9	33.8	30.2	130.3	151.7	123.2	137.4	78.7	87.6	102.3	87.6	218.9	200.2	45.3	41.3	99.2	117	0	0	22	2	0	24	22	0	PM	71-85	2	29.8008	24	3	3	4	3	3	4	5	2	6	30	3	4.5
2	8	10	9	9	10	9	9	9	79.1	76.9	86.7	92.5	126.8	160.6	90.7	74.2	160.2	166.8	169.5	159.2	26.6	19.5	55.1	48.9	19	15	13	4	24	32	40	999	PM	20-30	1	16.6525	999	3	2	3	1	2	1	2	2	2	15	999	999
2	10	10	10	10	10	10	10	10	168.6	172.4	323.9	281.6	240.4	258.9	278.2	176.1	289.4	301.6	421.7	449.3	157	147.2	138.8	102.3	60	60	26	60	60	120	120	0	DM	20-30	2	22.7833	96	3	1	1	1	1	1	1	1	1	8	1	1
2	9	9	10	10	10	9	8	6	50.2	48.9	53.8	55.1	113.4	121.4	80.9	93.4	105.8	105.4	80	115.8	16.2	13.7	40.4	40.4	6	8	5	2	7	27	14	0	DM	20-30	1	21.7993	4	3	5	4.5	3	6.5	4	6	4	6	39	5	5
1	10	10	10	10	10	8	10	8	105	107	99	115	145	153	129	172	109	86	101	90	54	51	47	42	42	42	7	13	0	12	22	0	DM	51-60	1	30.6365	999		999	999	999	999	999	999	999	999	999	5	4
2	9	10	10	10	10	10	9	9	91.2	97.8	156.6	162.3	151.7	179.3	115.2	115.2	197.1	218.4	301.6	289.6	62.7	52	53.2	68.8	60	60	13	23	20	71	44	0	assoziierte IM (RA)	61-70	1	26.079	12	3	1	1	1	1	1	1	1	1	8	1	1
2	10	10	10	10	10	10	10	10	148.1	146.8	244.2	189.9	158.3	180.6	186.4	200.2	304	349.2	287.8	350.5	89.8	91.6	109.6	102.7	60	60	60	60	60	120	120	0	DM	51-60	2	27.1178	156	3	1	1	1	1	1	1	1	1	8	1	1
	999: missing value
[truncated: 26 more columns]
